# Supplementary material for: IntroMap: a signal analysis based method for the detection of genomic introgressions
Source: BMC Genet. 2017 Dec 4;18:101. doi: 10.1186/s12863-017-0568-5 (PMC5716257; doi:10.1186/s12863-017-0568-5)
Supplement: Supplementary file 1 — Tables S8 through S13. Each table in the Excel workbook contains results of a run of IntroMap on in silico simulated data using B. oleracea as the recurrent parent for a given frac and threshold combination. (XLSX 28 kb) [file 12863_2017_568_MOESM1_ESM.xlsx]

## Sheet: t=0.85 frac=0.05
Region	pStart	pEnd	start	end	pCenter	center	detect?	Center %diff	center call within 5%
20170428CA-481216
C01	1	5929182	10858	5824135	2.96459e+06	2.9175e+06	1	0.0161423	1
C01	28266976	34668520	28674389	33786955	31467748	31230672	1	0.00759113	1
C02	32971365	36112544	33488815	35657148	3.4542e+07	3.4573e+07	1	0.000897435	1
C03	43448829	45546673	43937819	45229545	44497751	44583682	1	0.00192741	1
C04	3484977	5792184	3917811	5358645	4.63858e+06	4638228	1	7.59989e-05	1
C05	26331513	27665496	26541780	27385560	2.69985e+07	26963670	1	0.0012919	1
C05	31628870	32827329	31139281	31952313	3.22281e+07	31545797	1	0.021629	1
C08	20827538	21524488	20776468	21462696	21176013	21119582	1	0.00267198	1
C09			38329980	38687929	0	3.8509e+07	0	1	0
20170428CA-5101520
C02	9342026	11166743	9695801	10775648	1.02544e+07	1.02357e+07	1	0.00182303	1
C07	36010770	36684491	35885628	36777587	3.63476e+07	3.63316e+07	1	0.000441021	1
C09	20658798	22178370	20937150	21835170	21418584	21386160	1	0.00151612	1
C09	27548172	32416496	27967024	32004612	29982334	29985818	1	0.000116188	1
C09			37547975	37964519	0	37756247	0	1	0
20170428CA-6121824
C01	866010	2263075	1201223	2104238	1.56454e+06	1.65273e+06	1	0.053359	0
C01	19789325	22465394	20244005	22031136	2.11274e+07	2.11376e+07	1	0.000483073	1
C03			456458	916898	0	686678	0	1	0
C03			21661066	22404600	0	22032833	0	1	0
C03	46176735	46915267	45874901	46866351	46546001	46370626	1	0.00378203	1
C04	21484093	24164057	21316455	23737811	22824075	22527133	1	0.0131815	1
C07	19956595	24489937	20489907	23992051	22223266	22240979	1	0.000796413	1
C07	44288728	47645529	44724332	46839490	4.59671e+07	45781911	1	0.00404565	1
C08	21033435	22148616	21174904	21922281	2.1591e+07	2.15486e+07	1	0.00196918	1
									Accuracy of TP to 5%
	TP	FP		19	0	19	PPV	1	0.75
	FN	TN		4	51	55	NPV	0.927273
				23	51	74
						74
			TPR	0.826087
			FPR		0

## Sheet: t=0.90 frac=0.05
Region	pStart	pEnd	start	end	pCenter	center	detect?	Center %diff	center call within 5%
20170428CA-481216
C01	1	6091744	10858	5824135	3.04587e+06	2.9175e+06	1	0.0440021	1
C01	28115943	34766528	28674389	33786955	3.14412e+07	31230672	1	0.0067422	1
C02	32814198	36296850	33488815	35657148	34555524	3.4573e+07	1	0.000504946	1
C03	43196638	45806437	43937819	45229545	4.45015e+07	44583682	1	0.00184248	1
C04	3380014	5934529	3917811	5358645	4.65727e+06	4638228	1	0.00410577	1
C05	26196576	27773705	26541780	27385560	2.69851e+07	26963670	1	0.000796275	1
C05	31574231	32827329	31139281	31952313	32200780	31545797	1	0.0207629	1
C08	20572114	21776278	20776468	21462696	21174196	21119582	1	0.00258594	1
C09			38329980	38687929	0	3.8509e+07	0	1	0
20170428CA-5101520
C02	9174296	11299626	9695801	10775648	10236961	1.02357e+07	1	0.000120802	1
C07	35650317	36964587	35885628	36777587	36307452	3.63316e+07	1	0.000664862	1
C09	20503016	22345086	20937150	21835170	21424051	21386160	1	0.00177175	1
C09	27435162	32491436	27967024	32004612	29963299	29985818	1	0.000750988	1
C09			37547975	37964519	0	37756247	0	1	0
20170428CA-6121824
C01	699122	2401593	1201223	2104238	1.55036e+06	1.65273e+06	1	0.0619417	0
C01	19632377	22623055	20244005	22031136	21127716	2.11376e+07	1	0.000466208	1
C03			456458	916898	0	686678	0	1	0
C03			21661066	22404600	0	22032833	0	1	0
C03	45738917	47302461	45874901	46866351	46520689	46370626	1	0.00323617	1
C04	21383919	24316966	21316455	23737811	2.28504e+07	22527133	1	0.014352	1
C07	19857516	24589543	20489907	23992051	2.22235e+07	22240979	1	0.000784565	1
C07	44165954	47767444	44724332	46839490	45966699	45781911	1	0.00403627	1
C08	20858310	22324895	21174904	21922281	2.15916e+07	2.15486e+07	1	0.00199595	1
									Accuracy of TP to 5%
	TP	FP		19	0	19	PPV	1	0.75
	FN	TN		4	51	55	NPV	0.927273
				23	51	74
						74
			TPR	0.826087
			FPR		0

## Sheet: t=0.95 frac=0.05
Region	pStart	pEnd	start	end	pCenter	center	detect?	Center %diff	center call within 5%
20170428CA-481216
C01	1	6372012	10858	5824135	3.18601e+06	2.9175e+06	1	0.0920344	0
C01	27964911	34864537	28674389	33786955	31414724	31230672	1	0.00589331	1
C02	32657032	36485399	33488815	35657148	3.45712e+07	3.4573e+07	1	5.10804e-05	1
C03	42895507	46104457	43937819	45229545	44499982	44583682	1	0.00187737	1
C04	3275052	6076874	3917811	5358645	4675963	4638228	1	0.00813565	1
C05	26016610	27881914	26541780	27385560	26949262	26963670	1	0.000534349	1
C05	31519592	32827329	31139281	31952313	3.21735e+07	31545797	1	0.0198969	1
C08	20357488	21990651	20776468	21462696	2.11741e+07	21119582	1	0.00257995	1
C09			38329980	38687929	0	3.8509e+07	0	1	0
20170428CA-5101520
C02	8919742	11432509	9695801	10775648	1.01761e+07	1.02357e+07	1	0.00582265	1
C07	35379200	37205411	35885628	36777587	3.62923e+07	3.63316e+07	1	0.00108176	1
C09	20219168	22605131	20937150	21835170	2.14121e+07	21386160	1	0.00121525	1
C09	27322152	32752648	27967024	32004612	30037400	29985818	1	0.00172021	1
C09			37547975	37964519	0	37756247	0	1	0
20170428CA-6121824
C01	443379	2606803	1201223	2104238	1525091	1.65273e+06	1	0.0772295	0
C01	19452561	22795311	20244005	22031136	21123936	2.11376e+07	1	0.000645036	1
C03			456458	916898	0	686678	0	1	0
C03			21661066	22404600	0	22032833	0	1	0
C03	45275253	47766342	45874901	46866351	4.65208e+07	46370626	1	0.0032385	1
C04	21283745	24469874	21316455	23737811	2.28768e+07	22527133	1	0.0155225	1
C07	19539086	24849092	20489907	23992051	22194089	22240979	1	0.00210827	1
C07	44043180	47890382	44724332	46839490	45966781	45781911	1	0.00403806	1
C08	20562951	22619038	21174904	21922281	2.1591e+07	2.15486e+07	1	0.00196774	1
									Accuracy of TP to 5%
	TP	FP		19	0	19	PPV	1	0.708333
	FN	TN		4	51	55	NPV	0.927273
				23	51	74
						74
			TPR	0.826087
			FPR		0

## Sheet: t=0.85 frac=0.01
Region	pStart	pEnd	start	end	pCenter	center	detect?	Center %diff	center call within 5%
20170428CA-481216
C01	1	5836314	10858	5824135	2.91816e+06	2.9175e+06	1	0.000226564	1
C01	28446657	34428749	28674389	33786955	31437703	31230672	1	0.00662909	1
C02	33216175	35915631	33488815	35657148	34565903	3.4573e+07	1	0.000204741	1
C03	43546126	45538142	43937819	45229545	44542134	44583682	1	0.00093191	1
C04	3756874	5641557	3917811	5358645	4.69922e+06	4638228	1	0.0131489	1
C05	26334783	27518326	26541780	27385560	2.69266e+07	26963670	1	0.0013765	1
C05	31893516	32827329	31139281	31952313	3.23604e+07	31545797	1	0.0258236	1
C08	20511979	21509173	20776468	21462696	21010576	21119582	1	0.00516137	1
C09	38190730	38849390	38329980	38687929	38520060	3.8509e+07	1	0.000288387	1
20170428CA-5101520
C02	9407045	10935698	9695801	10775648	1.01714e+07	1.02357e+07	1	0.0062871	1
C07	35855784	37099421	35885628	36777587	3.64776e+07	3.63316e+07	1	0.0040184	1
C09	20856949	21987079	20937150	21835170	21422014	21386160	1	0.0016765	1
C09	27772684	32049908	27967024	32004612	29911296	29985818	1	0.00248524	1
C09			37547975	37964519	0	37756247	0	1	0
20170428CA-6121824
C01	1063227	2265260	1201223	2104238	1.66424e+06	1.65273e+06	1	0.00696605	1
C01	20133128	22200099	20244005	22031136	2.11666e+07	2.11376e+07	1	0.001374	1
C03	137639	1036080	456458	916898	586860	686678	1	0.145364	0
C03	21523511	22471200	21661066	22404600	2.19974e+07	22032833	1	0.00161021	1
C03	45756532	47242597	45874901	46866351	4.64996e+07	46370626	1	0.00278061	1
C04	21755606	24024847	21316455	23737811	2.28902e+07	22527133	1	0.0161181	1
C07	20389866	24084442	20489907	23992051	22237154	22240979	1	0.00017198	1
C07	44557621	47142194	44724332	46839490	4.58499e+07	45781911	1	0.00148523	1
C08	20907996	22123495	21174904	21922281	2.15157e+07	2.15486e+07	1	0.00152432	1
									Accuracy of TP to 5%
	TP	FP		22	0	22	PPV	1	0.875
	FN	TN		1	51	52	NPV	0.980769
				23	51	74
						74
			TPR	0.956522
			FPR		0

## Sheet: t=0.90 frac=0.01
Region	pStart	pEnd	start	end	pCenter	center	detect?	Center %diff	center call within 5%
20170428CA-481216
C01	1	5986215	10858	5824135	2993108	2.9175e+06	1	0.0259166	1
C01	28386236	34456573	28674389	33786955	3.14214e+07	31230672	1	0.00610722	1
C02	33143855	35995766	33488815	35657148	3.45698e+07	3.4573e+07	1	9.1719e-05	1
C03	43458600	45581047	43937819	45229545	4.45198e+07	44583682	1	0.00143233	1
C04	3726097	5677181	3917811	5358645	4701639	4638228	1	0.0136714	1
C05	26306060	27542793	26541780	27385560	2.69244e+07	26963670	1	0.00145542	1
C05	31873036	32827329	31139281	31952313	3.23502e+07	31545797	1	0.025499	1
C08	20441826	21545486	20776468	21462696	20993656	21119582	1	0.00596252	1
C09	38161757	38878239	38329980	38687929	38519998	3.8509e+07	1	0.000286777	1
20170428CA-5101520
C02	9344265	10967371	9695801	10775648	10155818	1.02357e+07	1	0.00780663	1
C07	35819809	37149733	35885628	36777587	36484771	3.63316e+07	1	0.00421571	1
C09	20701247	22020297	20937150	21835170	21360772	21386160	1	0.00118712	1
C09	27736506	32078181	27967024	32004612	2.99073e+07	29985818	1	0.00261705	1
C09			37547975	37964519	0	37756247	0	1	0
20170428CA-6121824
C01	942967	2288847	1201223	2104238	1615907	1.65273e+06	1	0.0222804	1
C01	19986522	22310334	20244005	22031136	21148428	2.11376e+07	1	0.000513659	1
C03	89939	1085742	456458	916898	587840	686678	1	0.143936	0
C03	21466760	22557215	21661066	22404600	2.2012e+07	22032833	1	0.000946111	1
C03	45711948	47302185	45874901	46866351	4.65071e+07	46370626	1	0.00294239	1
C04	21722929	24065612	21316455	23737811	2.28943e+07	22527133	1	0.0162976	1
C07	20353086	24120134	20489907	23992051	22236610	22240979	1	0.000196439	1
C07	44526228	47233929	44724332	46839490	4.58801e+07	45781911	1	0.00214424	1
C08	20848496	22239911	21174904	21922281	2.15442e+07	2.15486e+07	1	0.000203679	1
									Accuracy of TP to 5%
	TP	FP		22	0	22	PPV	1	0.875
	FN	TN		1	51	52	NPV	0.980769
				23	51	74
						74
			TPR	0.956522
			FPR		0

## Sheet: t=0.95 frac=0.01
Region	pStart	pEnd	start	end	pCenter	center	detect?	Center %diff	center call within 5%
20170428CA-481216
C01	1	6136116	10858	5824135	3.06806e+06	2.9175e+06	1	0.0516066	0
C01	28325814	34484397	28674389	33786955	3.14051e+07	31230672	1	0.00558533	1
C02	33071534	36075900	33488815	35657148	34573717	3.4573e+07	1	2.12738e-05	1
C03	43371074	45623952	43937819	45229545	44497513	44583682	1	0.00193275	1
C04	3695321	5712806	3917811	5358645	4.70406e+06	4638228	1	0.0141941	1
C05	26277337	27567259	26541780	27385560	26922298	26963670	1	0.00153436	1
C05	31852557	32827329	31139281	31952313	32339943	31545797	1	0.0251744	1
C08	20371673	21581800	20776468	21462696	2.09767e+07	21119582	1	0.00676365	1
C09	38132784	38907087	38329980	38687929	3.85199e+07	3.8509e+07	1	0.000285154	1
20170428CA-5101520
C02	9281485	10999045	9695801	10775648	10140265	1.02357e+07	1	0.00932611	1
C07	35783834	37200044	35885628	36777587	36491939	3.63316e+07	1	0.004413	1
C09	20545544	22053516	20937150	21835170	21299530	21386160	1	0.00405075	1
C09	27700329	32208447	27967024	32004612	29954388	29985818	1	0.00104816	1
C09			37547975	37964519	0	37756247	0	1	0
20170428CA-6121824
C01	822708	2312434	1201223	2104238	1567571	1.65273e+06	1	0.0515265	0
C01	19839917	22420569	20244005	22031136	21130243	2.11376e+07	1	0.000346658	1
C03	42240	1135404	456458	916898	588822	686678	1	0.142506	0
C03	21410009	22916693	21661066	22404600	22163351	22032833	1	0.0059238	1
C03	45667363	47361773	45874901	46866351	46514568	46370626	1	0.00310416	1
C04	21690251	24106378	21316455	23737811	2.28983e+07	22527133	1	0.0164771	1
C07	20316305	24155825	20489907	23992051	22236065	22240979	1	0.000220944	1
C07	44494835	47325663	44724332	46839490	45910249	45781911	1	0.00280325	1
C08	20788995	22356327	21174904	21922281	21572661	2.15486e+07	1	0.00111694	1
									Accuracy of TP to 5%
	TP	FP		22	0	22	PPV	1	0.791667
	FN	TN		1	51	52	NPV	0.980769
				23	51	74
						74
			TPR	0.956522
			FPR		0
