# Supplementary material for: IntroMap: a signal analysis based method for the detection of genomic introgressions
Source: BMC Genet. 2017 Dec 4;18:101. doi: 10.1186/s12863-017-0568-5 (PMC5716257; doi:10.1186/s12863-017-0568-5)
Supplement: Supplementary file 2 — Table S1. This spreadsheet contains the primers used for the verification of the #174-12-26 regions of introgression detected by IntroMap analysis. (XLSX 12 kb) [file 12863_2017_568_MOESM2_ESM.xlsx]

## Sheet: Genotyping Primers
Name	Chr	Gene	Start	End	Fwd	Rev	Tm	Tm	Product Size	Difference
marker1	A02	bra028886			TGTCTCTCTCGGTGGTGCTA	CGGATTCTTCGTAGCCGGAA	60	60	0
	C02	bol012816	240484	240934					470	470
FLC2_genotyping	A02	bra028599	1524995	1528254	GTCACWAGTTTTGGACTTAAGG	TTTGGGGATGATGCAAATGA	55	55	1160
	C02	BoFLC2	2722188	2725452					1434	274
marker3	A02	igs_bra035596	6346427	6353880	TTCCACTGAGCCATCGCAAT	TTAGGGTTTTTCTCGCGGCT	60	60	528
	C02	igs_bol018176	10102107	10107518					871	343
A036287C006036	A09	bra036287	831801	833636	TCTACTAGAGGAGGAGGGCC	GAGCTCCATGGAGAGGCTCT	58.8	60.8	363
	C09	bol006036	992683	994907					542	179
marker7	A09	bra039086	1560461	1561152	CGTCTTCGACATCCGCACTA	AGACGCGAAACCTCCACATT	59.9	60	730
	C09	bol032218	1972971	1974032					1062	332
A02_PA_marker	A02	intergenic	15416534	15417318	CGCTTAAAACCTGTTAAGGCT	CCTCATCAATCAAACGGATTG	56.45	58.82	785
A09_PA_marker	A09	bra036675	5713229	5713939	GATCCATATGTCACAGGTTC	GACGGTTACAATTAATTCGA	50.9	51.44	711
