# Supplementary material for: IntroMap: a signal analysis based method for the detection of genomic introgressions
Source: BMC Genet. 2017 Dec 4;18:101. doi: 10.1186/s12863-017-0568-5 (PMC5716257; doi:10.1186/s12863-017-0568-5)
Supplement: Supplementary file 4 — Tables S2 through S7. Each table in the Excel workbook contains results of a run of IntroMap on in silico simulated data using B. rapa as the recurrent parent for a given frac and threshold combination. (XLSX 34 kb) [file 12863_2017_568_MOESM4_ESM.xlsx]

## Sheet: t=0.85 frac=0.05
Region	pStart	pEnd	start	end	pCenter	center	detect?	Center %diff	center call within 5%
20160409AC-1234
A01			7712173	7995215	0	7853694	0	1	0
A01	8771825	10632293	9211784	10335042	9702059	9773413	1	0.00730083	1
A01	21414997	21848216	21446681	21841756	2.16316e+07	2.16442e+07	1	0.000582696	1
A03	25331342	26154304	25457894	25982378	25742823	25720136	1	0.000882072	1
A05			1807789	2033581	0	1920685	0	1	0
A06	688123	826800	746631	1074713	757462	910672	1	0.168239	0
A07			14874245	15217639	0	15045942	0	1	0
A08	1928074	3218822	2097326	2988508	2573448	2542917	1	0.0120063	1
A09			2045293	2216917	0	2131105	0	1	0
A10	4017687	5053582	4330802	4888598	4.53563e+06	4609700	1	0.0160673	1
20160409AC-2468
A02	19612750	20599168	19870923	20369469	20105959	20120196	1	0.000707597	1
A02	9554688	10366632	9651462	10224233	9960660	9.93785e+06	1	0.00229552	1
A03	15251785	17042827	15447774	16682343	16147306	1.60651e+07	1	0.00511965	1
A03	15251785	17042827	15808920	16674907	16147306	1.62419e+07	1	0.0058249	1
A05			1516503	1746588	0	1.63155e+06	0	1	0
A08	2071855	2493741	2109335	2411961	2282798	2260648	1	0.00979808	1
20160409AC-36912
A02	19662578	20574164	19900731	20369469	20118371	20135100	1	0.000830838	1
A03			19871312	20082108	0	19976710	0	1	0
A03	5110794	9181646	5412561	8949158	7146220	7.18086e+06	1	0.00482387	1
A05	16869075	17811914	17089790	17619140	1.73405e+07	17354465	1	0.000805009	1
A06	11810525	12667926	12030588	12482528	1.22392e+07	12256558	1	0.00141414	1
A06	3648941	4420754	3742347	4245057	4.03485e+06	3993702	1	0.0103026	1
A07	4797119	5391568	5070441	5356200	5.09434e+06	5.21332e+06	1	0.0228217	1
A09			14393486	14836280	0	14614883	0	1	0
									Accuracy of TP to 5%
	TP	FP		18	0	18	PPV	1	0.666667
	FN	TN		6	53	59	NPV	0.898305
				24	53	77
						77
			TPR	0.75
			FPR		0

## Sheet: t=0.90 frac=0.05
Region	pStart	pEnd	start	end	pCenter	center	detect?	Center %diff	center call within 5%
20160409AC-1234
A01			7712173	7995215	0	7853694	0	1	0
A01	8681145	10676722	9211784	10335042	9.67893e+06	9773413	1	0.00966699	1
A01	21289307	22031769	21446681	21841756	21660538	2.16442e+07	1	0.000753989	1
A03	25220891	26257658	25457894	25982378	2.57393e+07	25720136	1	0.000744106	1
A05			1807789	2033581	0	1920685	0	1	0
A06	481251	1032831	746631	1074713	757041	910672	1	0.168701	0
A07	14987829	15190085	14874245	15217639	15088957	15045942	1	0.00285891	1
A08	1886994	3271552	2097326	2988508	2579273	2542917	1	0.014297	1
A09			2045293	2216917	0	2131105	0	1	0
A10	3975202	5081968	4330802	4888598	4528585	4609700	1	0.0175966	1
20160409AC-2468
A02	19520452	20682076	19870923	20369469	20101264	20120196	1	0.000940945	1
A02	9490789	10434482	9651462	10224233	9.96264e+06	9.93785e+06	1	0.0024943	1
A03	15127625	17093180	15447774	16682343	1.61104e+07	1.60651e+07	1	0.00282252	1
A03	15127625	17093180	15808920	16674907	1.61104e+07	1.62419e+07	1	0.00809701	1
A05			1516503	1746588	0	1.63155e+06	0	1	0
A08	1976366	2600633	2109335	2411961	2.2885e+06	2260648	1	0.0123201	1
20160409AC-36912
A02	19547864	20663584	19900731	20369469	20105724	20135100	1	0.00145894	1
A03			19871312	20082108	0	19976710	0	1	0
A03	5016168	9261978	5412561	8949158	7139073	7.18086e+06	1	0.00581915	1
A05	16792884	17887011	17089790	17619140	1.73399e+07	17354465	1	0.000836528	1
A06	11708514	12754393	12030588	12482528	1.22315e+07	12256558	1	0.00204825	1
A06	3586639	4484549	3742347	4245057	4035594	3993702	1	0.0104895	1
A07	4568654	5537722	5070441	5356200	5053188	5.21332e+06	1	0.030716	1
A09	14196893	15236879	14393486	14836280	14716886	14614883	1	0.00697939	1
									Accuracy of TP to 5%
	TP	FP		19	0	19	PPV	1	0.75
	FN	TN		5	53	58	NPV	0.913793
				24	53	77
						77
			TPR	0.791667
			FPR		0

## Sheet: t=0.95 frac=0.05
Region	pStart	pEnd	start	end	pCenter	center	detect?	Center %diff	center call within 5%
20160409AC-1234
A01			7712173	7995215	0	7853694	0	1	0
A01	8590464	10761769	9211784	10335042	9.67612e+06	9773413	1	0.00995522	1
A01	21162246	22180557	21446681	21841756	2.16714e+07	2.16442e+07	1	0.0012559	1
A03	25110441	26361012	25457894	25982378	2.57357e+07	25720136	1	0.000606159	1
A05			1807789	2033581	0	1920685	0	1	0
A06	277701	1192238	746631	1074713	734970	910672	1	0.192937	0
A07	14798441	15450119	14874245	15217639	15124280	15045942	1	0.00520659	1
A08	1758316	3324281	2097326	2988508	2.5413e+06	2542917	1	0.000636474	1
A09			2045293	2216917	0	2131105	0	1	0
A10	3906878	5185578	4330802	4888598	4546228	4609700	1	0.0137692	1
20160409AC-2468
A02	19428155	20832994	19870923	20369469	2.01306e+07	20120196	1	0.000515825	1
A02	9416565	10502332	9651462	10224233	9.95945e+06	9.93785e+06	1	0.00217361	1
A03	14995692	17143533	15447774	16682343	1.60696e+07	1.60651e+07	1	0.000283472	1
A03	14995692	17143533	15808920	16674907	1.60696e+07	1.62419e+07	1	0.0106084	1
A05			1516503	1746588	0	1.63155e+06	0	1	0
A08	1880878	2704374	2109335	2411961	2292626	2260648	1	0.0141455	1
20160409AC-36912
A02	19433149	20790951	19900731	20369469	20112050	20135100	1	0.00114477	1
A03			19871312	20082108	0	19976710	0	1	0
A03	4846135	9434160	5412561	8949158	7.14015e+06	7.18086e+06	1	0.00566952	1
A05	16716692	17962109	17089790	17619140	1.73394e+07	17354465	1	0.000868048	1
A06	11606504	12840860	12030588	12482528	12223682	12256558	1	0.00268232	1
A06	3497863	4608959	3742347	4245057	4053411	3993702	1	0.0149508	1
A07	4286380	5665309	5070441	5356200	4.97584e+06	5.21332e+06	1	0.0455518	1
A09	13887373	15492661	14393486	14836280	14690017	14614883	1	0.00514092	1
									Accuracy of TP to 5%
	TP	FP		19	0	19	PPV	1	0.75
	FN	TN		5	53	58	NPV	0.913793
				24	53	77
						77
			TPR	0.791667
			FPR		0

## Sheet: t=0.85 frac=0.01
Region	pStart	pEnd	start	end	pCenter	center	detect?	Center %diff	center call within 5%
20160409AC-1234
A01	7562251	8123319	7712173	7995215	7842785	7853694	1	0.00138903	1
A01	9126484	10401996	9211784	10335042	9764240	9773413	1	0.000938567	1
A01	21258429	21906941	21446681	21841756	21582685	2.16442e+07	1	0.00284295	1
A03	25226209	26180584	25457894	25982378	2.57034e+07	25720136	1	0.000650832	1
A05	1699370	2185790	1807789	2033581	1942580	1920685	1	0.0113996	1
A06	568063	1205507	746631	1074713	886785	910672	1	0.0262301	1
A07	4102559	4214197
A07	14804495	15362460	14874245	15217639	1.50835e+07	15045942	1	0.00249473	1
A08	1957825	3083844	2097326	2988508	2.52083e+06	2542917	1	0.00868392	1
A09			2045293	2216917	0	2131105	0	1	0
A10	4188268	5010371	4330802	4888598	4.59932e+06	4609700	1	0.00225188	1
20160409AC-2468
A02	19688610	20425787	19870923	20369469	2.00572e+07	20120196	1	0.00313106	1
A02	9484024	10413880	9651462	10224233	9948952	9.93785e+06	1	0.00111739	1
A03	15306342	16778381	15447774	16682343	1.60424e+07	1.60651e+07	1	0.00141282	1
A03	15306342	16778381	15808920	16674907	1.60424e+07	1.62419e+07	1	0.0122862	1
A05	1377221	1879311	1516503	1746588	1628266	1.63155e+06	1	0.00201006	1
A07	4099069	4229194
A07	4613720	4674923
A08	1976687	2472727	2109335	2411961	2224707	2260648	1	0.0158985	1
20160409AC-36912
A02	19731066	20420652	19900731	20369469	20075859	20135100	1	0.00294218	1
A03	19747088	20253899	19871312	20082108	2.00005e+07	19976710	1	0.00119056	1
A03	5180050	9151622	5412561	8949158	7165836	7.18086e+06	1	0.00209216	1
A05	17005268	17661281	17089790	17619140	1.73333e+07	17354465	1	0.00122104	1
A06	11903082	12552536	12030588	12482528	12227809	12256558	1	0.0023456	1
A06	3583000	4427373	3742347	4245057	4.00519e+06	3993702	1	0.00287565	1
A07	4093634	4237638
A07	4604561	4777246
A07	4925362	5393985	5070441	5356200	5.15967e+06	5.21332e+06	1	0.0102904	1
A09	14136559	15097303	14393486	14836280	14616931	14614883	1	0.000140131	1
									Accuracy of TP to 5%
	TP	FP		23	5	28	PPV	0.821429	0.958333
	FN	TN		1	48	49	NPV	0.979592
				24	53	77
						77
			TPR	0.958333
			FPR		0.0943396

## Sheet: t=0.90 frac=0.01
Region	pStart	pEnd	start	end	pCenter	center	detect?	Center %diff	center call within 5%
20160409AC-1234
A01	7538575	8194778	7712173	7995215	7.86668e+06	7853694	1	0.00165304	1
A01	9088949	10419989	9211784	10335042	9754469	9773413	1	0.00193832	1
A01	21221807	21930745	21446681	21841756	21576276	2.16442e+07	1	0.00313906	1
A03	31647283	31764689
A03	25174050	26252228	25457894	25982378	25713139	25720136	1	0.000272044	1
A05	1629218	2221401	1807789	2033581	1.92531e+06	1920685	1	0.00240773	1
A06	543474	1226700	746631	1074713	885087	910672	1	0.0280946	1
A07	4014520	4388654
A07	4414103	4754010
A07	14782905	15426028	14874245	15217639	1.51045e+07	15045942	1	0.00388972	1
A08	1925188	3099386	2097326	2988508	2512287	2542917	1	0.0120452	1
A09			2045293	2216917	0	2131105	0	1	0
A10	4154270	5039875	4330802	4888598	4.59707e+06	4609700	1	0.00273933	1
20160409AC-2468
A02	19655070	20444499	19870923	20369469	2.00498e+07	20120196	1	0.00349954	1
A02	9462512	10449854	9651462	10224233	9956183	9.93785e+06	1	0.00184502	1
A03	31659569	31764689
A03	15283183	16800403	15447774	16682343	16041793	1.60651e+07	1	0.00144821	1
A03	15283183	16800403	15808920	16674907	16041793	1.62419e+07	1	0.0123212	1
A05	1333845	1935245	1516503	1746588	1634545	1.63155e+06	1	0.00183844	1
A07	4012727	4769846
A08	1936794	2493515	2109335	2411961	2.21515e+06	2260648	1	0.0201241	1
20160409AC-36912
A02	19705505	20441460	19900731	20369469	2.00735e+07	20135100	1	0.0030602	1
A03	31679611	31764689
A03	19715055	20283218	19871312	20082108	1.99991e+07	19976710	1	0.00112263	1
A03	5141630	9174949	5412561	8949158	7.15829e+06	7.18086e+06	1	0.00314308	1
A05	16982313	17681700	17089790	17619140	1.7332e+07	17354465	1	0.00129411	1
A06	11879523	12572954	12030588	12482528	1.22262e+07	12256558	1	0.00247374	1
A06	3562187	4470372	3742347	4245057	4.01628e+06	3993702	1	0.00565328	1
A07	4009252	5423501	5070441	5356200	4.71638e+06	5.21332e+06	1	0.095322	0
A09	14081529	15140995	14393486	14836280	14611262	14614883	1	0.000247761	1
									Accuracy of TP to 5%
	TP	FP		23	4	27	PPV	0.851852	0.916667
	FN	TN		1	49	50	NPV	0.98
				24	53	77
						77
			TPR	0.958333
			FPR		0.0754717

## Sheet: t=0.95 frac=0.01
Region	pStart	pEnd	start	end	pCenter	center	detect?	Center %diff	center call within 5%
20160409AC-1234
A01	7514899	8266237	7712173	7995215	7890568	7853694	1	0.00469512	1
A01	8924729	10437982	9211784	10335042	9.68136e+06	9773413	1	0.00941918	1
A01	21185185	21954548	21446681	21841756	2.15699e+07	2.16442e+07	1	0.00343519	1
A02	17067319	17408935
A03	31515281	31764689
A03	25121891	26323871	25457894	25982378	25722881	25720136	1	0.000106726	1
A05	1559066	2257012	1807789	2033581	1908039	1920685	1	0.00658411	1
A06	518885	1247894	746631	1074713	883390	910672	1	0.0299586	1
A07	3926482	4859186
A07	14761315	15489596	14874245	15217639	1.51255e+07	15045942	1	0.00528471	1
A08	1892550	3114928	2097326	2988508	2503739	2542917	1	0.0154067	1
A09			2045293	2216917	0	2131105	0	1	0
A10	3571793	3661608
A10	4120272	5069378	4330802	4888598	4594825	4609700	1	0.00322689	1
20160409AC-2468
A02	17169282	17307929
A02	19490089	20463212	19870923	20369469	1.99767e+07	20120196	1	0.0071344	1
A02	9441000	10485827	9651462	10224233	9.96341e+06	9.93785e+06	1	0.00257259	1
A03	31517584	31764689
A03	15260025	16822425	15447774	16682343	16041225	1.60651e+07	1	0.00148356	1
A03	15260025	16822425	15808920	16674907	16041225	1.62419e+07	1	0.0123562	1
A05	1290469	1991179	1516503	1746588	1640824	1.63155e+06	1	0.00568694	1
A07	3926386	4864769
A08	1896901	2616777	2109335	2411961	2256839	2260648	1	0.00168492	1
A10	3533015	3712763
A10	4194839	4337498
20160409AC-36912
A02	17139298	17334454
A02	19679944	20462267	19900731	20369469	2.00711e+07	20135100	1	0.00317826	1
A03	31526682	31764689
A03	19574303	20312538	19871312	20082108	1.99434e+07	19976710	1	0.00166642	1
A03	5103211	9198275	5412561	8949158	7150743	7.18086e+06	1	0.004194	1
A05	16959359	17702120	17089790	17619140	1.73307e+07	17354465	1	0.00136711	1
A06	11855964	12593373	12030588	12482528	1.22247e+07	12256558	1	0.00260183	1
A06	3541374	4513371	3742347	4245057	4.02737e+06	3993702	1	0.0084309	1
A07	3924871	5573514	5070441	5356200	4.74919e+06	5.21332e+06	1	0.0890273	0
A09	14026498	15342213	14393486	14836280	1.46844e+07	14614883	1	0.00475354	1
A10	1475344	1477416
A10	3533786	3710008
A10	4196690	4333047
									Accuracy of TP to 5%
	TP	FP		23	14	37	PPV	0.621622	0.916667
	FN	TN		1	39	40	NPV	0.975
				24	53	77
						77
		Sensitivity	TPR	0.958333
		(1-Specificty)	FPR		0.264151
