# Supplementary material for: IntroMap: a signal analysis based method for the detection of genomic introgressions
Source: BMC Genet. 2017 Dec 4;18:101. doi: 10.1186/s12863-017-0568-5 (PMC5716257; doi:10.1186/s12863-017-0568-5)
Supplement: Supplementary file 5 — Tables S14 through S18. Each table in the Excel workbook contains results of a run of IntroMap, using f r a c=0.05 and t=0.90, on the 20160409AC-1234 genome for varying NGS read coverages. (XLSX 16 kb) [file 12863_2017_568_MOESM5_ESM.xlsx]

## Sheet: L001 t=0.90 frac=0.05
Region	pStart	pEnd	start	end	pCenter	center	detect?	Center %diff	center call within 5%
20160409AC-1234
A01			7712173	7995215	0	7853694	0	1	0
A01	8681145	10676722	9211784	10335042	9.67893e+06	9773413	1	0.00966699	1
A01	21289307	22031769	21446681	21841756	21660538	2.16442e+07	1	0.000753989	1
A03	25220891	26257658	25457894	25982378	2.57393e+07	25720136	1	0.000744106	1
A05			1807789	2033581	0	1920685	0	1	0
A06	481251	1032831	746631	1074713	757041	910672	1	0.168701	0
A07	14987829	15190085	14874245	15217639	15088957	15045942	1	0.00285891	1
A08	1886994	3271552	2097326	2988508	2579273	2542917	1	0.014297	1
A09			2045293	2216917	0	2131105	0	1	0
A10	3975202	5081968	4330802	4888598	4528585	4609700	1	0.0175966	1
									Accuracy of TP to 5%
	TP	FP		7	0	7	PPV	1	0.25
	FN	TN		3	20	23	NPV	0.869565
				10	20	30
						30
			TPR	0.7
			FPR		0

## Sheet: L002 t=0.90 frac=0.05
Region	pStart	pEnd	start	end	pCenter	center	detect?	Center %diff	center call within 5%
20160409AC-1234
A01			7712173	7995215	0	7853694	0	1	0
A01	8680647	10664837	9211784	10335042	9672742	9773413	1	0.0103005	1
A01	21281105	21992151	21446681	21841756	21636628	2.16442e+07	1	0.000350694	1
A03	25217903	26251146	25457894	25982378	2.57345e+07	25720136	1	0.000559426	1
A05			1807789	2033581	0	1920685	0	1	0
A06	480063	1118121	746631	1074713	799092	910672	1	0.122525	0
A07			14874245	15217639	0	15045942	0	1	0
A08	1894755	3278530	2097326	2988508	2.58664e+06	2542917	1	0.017195	1
A09			2045293	2216917	0	2131105	0	1	0
A10	3974312	5081042	4330802	4888598	4527677	4609700	1	0.0177936	1
									Accuracy of TP to 5%
	TP	FP		6	0	6	PPV	1	0.208333
	FN	TN		4	20	24	NPV	0.833333
				10	20	30
						30
			TPR	0.6
			FPR		0

## Sheet: L003 t=0.90 frac=0.05
Region	pStart	pEnd	start	end	pCenter	center	detect?	Center %diff	center call within 5%
20160409AC-1234
A01			7712173	7995215	0	7853694	0	1	0
A01	8735211	10684571	9211784	10335042	9709891	9773413	1	0.00649947	1
A01	21299751	21997298	21446681	21841756	2.16485e+07	2.16442e+07	1	0.000198945	1
A03	25220822	26238600	25457894	25982378	25729711	25720136	1	0.000372276	1
A05			1807789	2033581	0	1920685	0	1	0
A06	496122	1036582	746631	1074713	766352	910672	1	0.158476	0
A07			14874245	15217639	0	15045942	0	1	0
A08	1881538	3278919	2097326	2988508	2.58023e+06	2542917	1	0.0146727	1
A09			2045293	2216917	0	2131105	0	1	0
A10	3969534	5124427	4330802	4888598	4.54698e+06	4609700	1	0.013606	1
									Accuracy of TP to 5%
	TP	FP		6	0	6	PPV	1	0.208333
	FN	TN		4	20	24	NPV	0.833333
				10	20	30
						30
			TPR	0.6
			FPR		0

## Sheet: L004 t=0.90 frac=0.05
Region	pStart	pEnd	start	end	pCenter	center	detect?	Center %diff	center call within 5%
20160409AC-1234
A01			7712173	7995215	0	7853694	0	1	0
A01	8728894	10670070	9211784	10335042	9699482	9773413	1	0.0075645	1
A01	21288053	21953598	21446681	21841756	2.16208e+07	2.16442e+07	1	0.0010808	1
A03	25216155	26221165	25457894	25982378	25718660	25720136	1	5.73869e-05	1
A05			1807789	2033581	0	1920685	0	1	0
A06			746631	1074713	0	910672	0	1	0
A07			14874245	15217639	0	15045942	0	1	0
A08	1850629	3269168	2097326	2988508	2.5599e+06	2542917	1	0.00667796	1
A09			2045293	2216917	0	2131105	0	1	0
A10	4001040	5154571	4330802	4888598	4.57781e+06	4609700	1	0.006919	1
									Accuracy of TP to 5%
	TP	FP		5	0	5	PPV	1	0.208333
	FN	TN		5	20	25	NPV	0.8
				10	20	30
						30
			TPR	0.5
			FPR		0

## Sheet: L005 t=0.90 frac=0.05
Region	pStart	pEnd	start	end	pCenter	center	detect?	Center %diff	center call within 5%
20160409AC-1234
A01			7712173	7995215	0	7853694	0	1	0
A01	8714779	10709913	9211784	10335042	9712346	9773413	1	0.00624828	1
A01			21446681	21841756	0	2.16442e+07	0	1	0
A03			25457894	25982378	0	25720136	0	1	0
A05			1807789	2033581	0	1920685	0	1	0
A06			746631	1074713	0	910672	0	1	0
A07			14874245	15217639	0	15045942	0	1	0
A08	1773447	3304191	2097326	2988508	2538819	2542917	1	0.00161154	1
A09			2045293	2216917	0	2131105	0	1	0
A10	4003351	5194747	4330802	4888598	4599049	4609700	1	0.00231056	1
									Accuracy of TP to 5%
	TP	FP		3	0	3	PPV	1	0.125
	FN	TN		7	20	27	NPV	0.740741
				10	20	30
						30
			TPR	0.3
			FPR		0
